# Supplementary material for: Rampant Genome-Wide Admixture across the Heliconius Radiation
Source: Genome Biol Evol. 2021 May 4;13(7):evab099. doi: 10.1093/gbe/evab099 (PMC8283734; doi:10.1093/gbe/evab099)
Supplement: evab099_Supplementary_Data [file evab099_supplementary_data.zip]

Archive with 3 entries (3 files):
- Supplementary_File_3_Model_Selection_Kozak2020_Heliconiini.xlsx
- Supplementary_File_1_Samples_Kozak2020_Heliconiini.xlsx
- Supplementary_File_2_Tables_Figures_Kozak_2020_Heliconiini.docx
