# Supplementary material for: Rampant Genome-Wide Admixture across the Heliconius Radiation
Source: Genome Biol Evol. 2021 May 4;13(7):evab099. doi: 10.1093/gbe/evab099 (PMC8283734; doi:10.1093/gbe/evab099)
Supplement: evab099_Supplementary_Data [file evab099_supplementary_data.zip › Supplementary_File_3_Model_Selection_Kozak2020_Heliconiini.xlsx]

## Sheet: Model selection
SELECTION OF BEST MODELS AMONG MAXIMUM PSEUDO-LIKELIHOOD NETWORKS.
max_reticulations	L	edges	inferred admixtures	gene trees	BIC
CLADE	melpomene
0	-264961	26	0	6725	530151
1	-2647555	29	1	6725	5.29537e+06
2	-2642301	32	2	6725	5.28488e+06
3	-2635483	35	3	6725	5.27127e+06
4	-2635322	38	4	6725	5.27098e+06
5	-2634426	41	5	6725	5.26921e+06
6	-2633593	44	6	6725	5.26757e+06
7	-2632131	47	7	6725	5.26468e+06
8	-2632445	50	8	6725	5.26533e+06
	erato
0	-1.09928e+07	14	0	6725	2.19858e+07
1	-1.08744e+07	17	1	6725	2.17489e+07
2	-1.08568e+07	20	2	6725	2.17138e+07
3	-1.08562e+07	23	3	6725	2.17127e+07
4	-1.08679e+07	26	4	6725	2.1736e+07
	egeria
0	-8548.63	6	0	6725	17150.1
1	-8143.85	9	1	6725	16367
2	-8143.85	9	1	6725	16367
3	-8143.85	12	2	6725	16393.5
	hecuba
0	-51171.7	8	0	6725	102414
1	-48196.6	11	1	6725	96490.2
2	-47734.7	14	2	6725	95592.7
3	-47394.7	17	3	6725	94937.8
	sara
0	-5.00373e+06	28	0	6725	1.00077e+07
1	-5.00358e+06	28	0	6725	1.00074e+07
2	-5.00333e+06	28	0	6725	1.00069e+07
3	-4.99532e+06	31	1	6725	9.99091e+06
4	-5.00358e+06	28	0	6725	1.00074e+07
5	-5.00322e+06	28	0	6725	1.00067e+07
6	-5.00214e+06	34	2	6725	1.00046e+07
7	-5.00333e+06	28	0	6725	1.00069e+07
	Ancestral lineages
0	-251665	16	0	6725	503471
1	-249381	19	1	6725	498938
2	-250208	22	2	6725	500628
3	-249053	22	3	6725	498326
4	-248013	28	4	6725	496308
5	-248764	31	4	6725	497801
	Eueides
0	-64512.9	10	0	6725	129114
1	-64512.8	13	1	6725	129140
2	-64512.8	13	2	6725	129140
3	-64424	16	3	6725	128989
4	-64578.1	16	3	6725	129297
