# Supplementary material for: Rampant Genome-Wide Admixture across the Heliconius Radiation
Source: Genome Biol Evol. 2021 May 4;13(7):evab099. doi: 10.1093/gbe/evab099 (PMC8283734; doi:10.1093/gbe/evab099)
Supplement: evab099_Supplementary_Data [file evab099_supplementary_data.zip › Supplementary_File_1_Samples_Kozak2020_Heliconiini.xlsx]

## Sheet: Phylogenomics Samples
Core samples	Clade	Genus	Species	Race	Sample	Accession	Country	Latitude	Longitude	sex	Reference	Platform	Alternative IDs
	melpomene/cydno	Heliconius	melpomene	melpomene	Hmel1 REFERENCE	SRR424576	Panama	stock		?	HGC 2012	454, GAII
*	melpomene/cydno	Heliconius	melpomene	amaryllis	11_48	ERR260287	Peru	-6.096	-76.977	male	Martin et al. 2013	HiSeq
	melpomene/cydno	Heliconius	melpomene	amaryllis	11_293	ERR260290	Peru	-6.47	-76.347	female	Martin et al. 2013	HiSeq
	melpomene/cydno	Heliconius	melpomene	aglaope	11_569	ERR260293	Peru	-5.946	-76.226	male	Martin et al. 2013	HiSeq
	melpomene/cydno	Heliconius	melpomene	amandus	2221	ERS977688	Bolivia	-18.158	-63.509	male	Wallbank et al. 2016	HiSeq
	melpomene/cydno	Heliconius	melpomene	cythera	2856	ERS977691	Ecuador	-0.32	-79.337	male	Wallbank et al. 2016	HiSeq
	melpomene/cydno	Heliconius	melpomene	ecuadorensis	9117	ERS977695	Ecuador	-4.059	-78.955	male	Wallbank et al. 2016	HiSeq
	melpomene/cydno	Heliconius	melpomene	malleti	16550	ERS977698	Ecuador	-1.061	-77.668	male	Wallbank et al. 2016	HiSeq
	melpomene/cydno	Heliconius	melpomene	malleti	HM.CS21.1	ERS1030546	Colombia	1.814	-75.669	male	Martin et al. 2016	HiSeq
*	melpomene/cydno	Heliconius	melpomene	melpomene	18038	ERR260285	Panama	8.614	-78.14	female	Martin et al. 2013	HiSeq
	melpomene/cydno	Heliconius	melpomene	melpomene	18097	ERR260286	Panama	8.28	-77.81	male	Martin et al. 2013	HiSeq
	melpomene/cydno	Heliconius	melpomene	melpomene	9315	ERR260281	French Guiana	4.963	-52.42	male	Martin et al. 2013	GAII
	melpomene/cydno	Heliconius	melpomene	melpomene	9316	ERR260282	French Guiana	4.963	-52.42	male	Martin et al. 2013	GAII
	melpomene/cydno	Heliconius	melpomene	melpomene	9317	ERR260283	French Guiana	4.963	-52.42	male	Martin et al. 2013	GAII
*	melpomene/cydno	Heliconius	melpomene	melpomene	13435	ERR260284	French Guiana	4.915	-52.376	male	Martin et al. 2013	HiSeq
*	melpomene/cydno	Heliconius	melpomene	melpomene	hmm6	ERS1030543	Colombia	5.617	-72.3	male	Wallbank et al. 2016	HiSeq
	melpomene/cydno	Heliconius	melpomene	meriana	13715	ERS977704	French Guiana	3.656	-54.039	male	Wallbank et al. 2016	HiSeq
	melpomene/cydno	Heliconius	melpomene	rosina	2017	ERR260280	Panama	9.1206	-79.6969	male	Martin et al. 2014	HiSeq
	melpomene/cydno	Heliconius	melpomene	rosina	531	ERR260277	Panama	9.1206	-79.6969	male	Martin et al. 2013	GAII
	melpomene/cydno	Heliconius	melpomene	rosina	533	ERR260278	Panama	9.1206	-79.6969	male	Martin et al. 2013	GAII
	melpomene/cydno	Heliconius	melpomene	rosina	546	ERR260279	Panama	9.1206	-79.6969	male	Martin et al. 2013	GAII
	melpomene/cydno	Heliconius	melpomene	rosina	m687	SRS518843	Costa Rica	10.433	-83.983	female	Kronforst et al. 2013	HiSeq
	melpomene/cydno	Heliconius	melpomene	thelxiopeia	13566	ERS977708	French Guiana	3.656	-54.039	male	Wallbank et al. 2016	HiSeq
	melpomene/cydno	Heliconius	melpomene	vulcanus	14632	ERS977709	Panama	8.614	-78.14	male	Wallbank et al. 2016	HiSeq
	melpomene/cydno	Heliconius	melpomene	vulcanus	CS10	ERS1030540	Colombia	3.9	-76.633	male	Martin et al. 2016	HiSeq
*	melpomene/cydno	Heliconius	timareta	thelxinoe	09_57	ERR260299	Peru	-6.455	-76.289	male	Martin et al. 2013	HiSeq
	melpomene/cydno	Heliconius	timareta	florencia	CS15	ERS2196391	Colombia	1.99	-73.79	male	van Belleghem et al. 2018	HiSeq	CS002406. However, in the Supplement of van Belleghem et al. 2018 many specimens from the same subspecies have SRA labels (SAMEA...) swapped around.
	melpomene/cydno	Heliconius	timareta	contigua	9223	ERS977721	Ecuador	-1.398	-78.178	male	Wallbank et al. 2016	HiSeq
*	melpomene/cydno	Heliconius	timareta	timareta	9178	ERS977723	Ecuador	-1.411	-78.186	female	Wallbank et al. 2016	HiSeq
	melpomene/cydno	Heliconius	heurippa		stri002	ERS977684	Colombia	4.175	-73.678	female	Wallbank et al. 2016	HiSeq
	melpomene/cydno	Heliconius	heurippa		CS18	ERR3653294	Colombia	1.36	-76.08	female	Moest et al. 2020	HiSeq	Samples from these series have multiple alternative IDs (e.g. CS00CH18, heu.CS18).
	melpomene/cydno	Heliconius	heurippa		CS20	ERS2196342	Colombia	1.51	-74.58	female	van Belleghem et al. 2018	HiSeq	CS00CH21
*	melpomene/cydno	Heliconius	heurippa		CH9	ERS074400	Colombia	4.175	-73.678	?	Wallbank et al. 2016	HiSeq
	melpomene/cydno	Heliconius	pachinus		3020	ERS977713	Panama	8.839	-82.715	male	Wallbank et al. 2016	HiSeq	8020
	melpomene/cydno	Heliconius	pachinus		p517	SRS518846	Costa Rica	9.85	-84.317	male	Kronforst et al. 2013	HiSeq
*	melpomene/cydno	Heliconius	pachinus		3035	ERS977714	Panama	8.839	-82.715	female	Wallbank et al. 2016	HiSeq	8035
	melpomene/cydno	Heliconius	pachinus		p696	SRS518854	Costa Rica	8.467	-83.583	female	Kronforst et al. 2013	HiSeq
	melpomene/cydno	Heliconius	cydno	galanthus	c511	SRS518826	Costa Rica	10.267	84.183	female	Kronforst et al. 2013	HiSeq
	melpomene/cydno	Heliconius	cydno	alithea	8517	ERS977659	Ecuador	-0.648	-78.789	male	Martin et al. 2013	HiSeq
	melpomene/cydno	Heliconius	cydno	chioneus	553	ERR260295	Panama	9.1714	-79.7573	male	Martin et al. 2013	GAII
	melpomene/cydno	Heliconius	cydno	chioneus	560	ERR260296	Panama	9.1714	-79.7573	male	Martin et al. 2013	GAII
	melpomene/cydno	Heliconius	cydno	chioneus	564	ERR260297	Panama	9.1714	-79.7573	male	Martin et al. 2013	GAII
*	melpomene/cydno	Heliconius	cydno	chioneus	565	ERR260298	Panama	9.1714	-79.7573	male	Martin et al. 2013	GAII
	melpomene/cydno	Heliconius	cydno	cordula	STRI_007	ERS977660	Venezuela	7.7991	-72.1991	?	Wallbank et al. 2016	HiSeq
	melpomene/cydno	Heliconius	cydno	cydnides	2017	ERS977661	Colombia	4.878	-75.71	?	Wallbank et al. 2016	HiSeq	CS002017
	melpomene/cydno	Heliconius	cydno	hermogenes	3278	ERS977663	Colombia	1.409	-75.206	?	Wallbank et al. 2016	HiSeq	CS003278
	melpomene/cydno	Heliconius	cydno	weymeri f. gustavi	2529	ERS977664	Colombia	2.508	-76.587	female	Wallbank et al. 2016	HiSeq	CS002529
*	melpomene/cydno	Heliconius	cydno	zelinde	2262	ERS977666	Colombia	3.939	-77.369	female	Wallbank et al. 2016	HiSeq	CS002262
	silvaniforms	Heliconius	numata	numata	4125	ERS1076018	French Guiana	4.0833	-52.6753	?	Nadeau et al. 2016	HiSeq	MJ09_4125
*	silvaniforms	Heliconius	numata	euphrasius	16568	ERS1076012	Ecuador	-1.0614	-77.668	?	Nadeau et al. 2016	HiSeq
	silvaniforms	Heliconius	numata	peeblesi	35	ERS1076019	Venezuela	7.596	-72.15	?	Nadeau et al. 2016	HiSeq	MJ10_35
	silvaniforms	Heliconius	numata	bicoloratus	1116	ERS1076008	Peru	-5.674	-77.669	?	Nadeau et al. 2016	HiSeq	MJ05_1116
*	silvaniforms	Heliconius	ismenius		STRI_003	ERS977686	Panama	9.119	-79.698	?	Wallbank et al. 2016	HiSeq
	silvaniforms	Heliconius	ismenius	bouletti	2140	SRS3298232	Panama	8.14957	-77.6895	?	Jay et al. 2018	HiSeq	MJ11_2140
	silvaniforms	Heliconius	ismenius	telchinia	2014	SRS3298230	Panama	9.38288	-82.2631	?	Jay et al. 2018	HiSeq	MJ11_2014
	silvaniforms	Heliconius	ismenius	telchinia	H03	SRS3298229	Panama	unreported		?	Jay et al. 2018	HiSeq
	silvaniforms	Heliconius	ismenius		MRK io02_210	SRS606173	Costa Rica	9.4	-84.167	male	Kronforst et al. 2013	HiSeq
	silvaniforms	Heliconius	hecale	felix	09-273	ERR260306	Peru	-5.972	-76.232	female	HGC 2012	HiSeq
*	silvaniforms	Heliconius	hecale	zuleika	2029	SRS3298227	Panama	9.38288	-82.2631	?	Jay et al. 2018	HiSeq	MJ11_2029; He_Zul_PA1
*	silvaniforms	Heliconius	hecale	clearei	MJ11_2137	ERS5668103	Venezuela	7.14681	-61.5515	male	Kozak et al. 2021	HiSeq
	silvaniforms	Heliconius	hecale		h665	SRS518777	Costa Rica	10.43	-83.983	male	Kronforst et al. 2013	HiSeq
	silvaniforms	Heliconius	hecale	melicerta	STRI_005	ERS070425	Panama	9.13645	-79.7231	?	Kozak et al. 2021	HiSeq
	silvaniforms	Heliconius	pardalinus	sergestus	09_201	ERS977715	Peru	-6.478	-76.3516	female	Nadeau et al. 2016	HiSeq
*	silvaniforms	Heliconius	pardalinus	ssp. nov.	09_372	ERS977718	Peru	-6.478	-76.3516	female	Nadeau et al. 2016	HiSeq
*	silvaniforms	Heliconius	pardalinus	sergestus	09_202	ERR260304	Peru	-6.478	-76.352	male	Martin et al. 2013	HiSeq
	silvaniforms	Heliconius	pardalinus	ssp. nov.	09_371	ERR260304	Peru	-8.343	-74.592	male	Martin et al. 2014	HiSeq
	silvaniforms	Heliconius	elevatus	pseudocupidineus	09_118	ERS070236	Peru	-6.2718	-76.1754	male	Jay et al. 2018	HiSeq
*	silvaniforms	Heliconius	elevatus	pseudocupidineus	09_163	ERS977673	Peru	-6.177	-76.2567	male	Jay et al. 2018	HiSeq
	silvaniforms	Heliconius	elevatus	pseudocupidineus	09_302	ERS070238	Peru	-6.2743	-76.1731	female	Jay et al. 2018	HiSeq
	silvaniforms	Heliconius	elevatus		BC_0408	ERS977675	Ecuador	-1.0758	-77.937	female	Wallbank et al. 2016	HiSeq
*	silvaniforms	Heliconius	besckei		107	SRS1247726	Brazil	unreported		male	Zhang et al. 2016	HiSeq	bes110107
	silvaniforms	Heliconius	ethilla	aerotome	09-49	ERS977676	Peru	-6.462	-76.292	female	Wallbank et al. 2016	HiSeq
	silvaniforms	Heliconius	ethilla	aerotome	09-62	ERS977677	Peru	-6.467	-76.335	female	Wallbank et al. 2016	HiSeq
	silvaniforms	Heliconius	ethilla	aerotome	09-66	ERS977678	Peru	-6.467	-76.335	female	Wallbank et al. 2016	HiSeq
*	silvaniforms	Heliconius	ethilla	aerotome	09-67	ERR260305	Peru	-6.467	-76.335	male	Martin et al. 2013	HiSeq
*	silvaniforms	Heliconius	atthis		21200	ERS5551469	Suriname	4.73383	-56.8121	?	Kozak et al. 2021	HiSeq	CAM21200
	doris	Heliconius	doris	delila	8697	ERS977669	Peru	-6.239	-76.268	male	Wallbank et al. 2016	HiSeq
*	doris	Heliconius	doris		02-1939	ERS977667	Peru	-6.599	-76.219	male	Wallbank et al. 2016	HiSeq
*	doris	Heliconius	hierax		8149	ERS977685	Ecuador	-0.182	-77.685	male	Wallbank et al. 2016	HiSeq
*	doris	Heliconius	hecuba	flavus	8550	ERS977683	Ecuador	0.475	-77.555	male	Wallbank et al. 2016	HiSeq
	doris	Heliconius	xanthocles		9106	ERS977726	Ecuador	-4.0216	-79.0136	male	Wallbank et al. 2016	HiSeq
*	doris	Heliconius	xanthocles		STRI_0475	ERS5668104	Ecuador	-1.1155	-77.7768	female	Kozak et al. 2021	HiSeq
	wallacei	Heliconius	wallacei	flavescens	8687	ERS1030552	Peru	-6.29	-76.229	male	Martin et al. 2016	HiSeq
*	wallacei	Heliconius	wallacei		04-200	ERS977725	Peru	-8.289	-74.554	male	Wallbank et al. 2016	HiSeq
*	wallacei	Heliconius	burneyi		8560	ERS1030553	Peru	-6.458	-76.288	male	Martin et al. 2016	HiSeq
*	wallacei	Heliconius	egeria	egeria	MJ_09_4001	ERS5551479	French Guiana	4.6829	-52.2959	female	Kozak et al. 2021	HiSeq
*	wallacei	Heliconius	aoede	cupidineus	347	ERS977656	Peru	-5.9716	-76.232	female	Wallbank et al. 2016	HiSeq	JM09-347
	erato	Heliconius	erato	favorinus	NCS_0478	SRS1618059	Peru	-6.47414	-76.0104	female	Van Belleghem et al. 2018	HiSeq
	erato	Heliconius	erato	demophoon (erroneously called petiverana)	618	ERS1030554	Panama	9.122	-79.715	male	Martin et al. 2016	GAII
	erato	Heliconius	erato	demophoon (erroneously called petiverana)	1284	SRS1617997	Panama	7.50222	-81.6958	male	Van Belleghem et al. 2018	HiSeq
	erato	Heliconius	erato	demophoon (erroneously called petiverana)	5362	SRS1618002	Panama	9.15265	-78.69	female	Van Belleghem et al. 2018	HiSeq
*	erato	Heliconius	erato	cruentus	MX	SRS1618055	Mexico	20.2563	-90.3515	female	Supple et al. 2013	HiSeq	MRKMX0901; incorrectly labeled "petiverana"
	erato	Heliconius	erato	amalfreda	5779	SRS1618008	Suriname	5.02725	-54.9946	female	Van Belleghem et al. 2018	HiSeq
	erato	Heliconius	erato	chestertonii	58	SRS1618105	Colombia	4.07296	-77.0046	female	Van Belleghem et al. 2018	HiSeq
	erato	Heliconius	erato	cyrbia	4	SRS1618026	Ecuador	-3.77142	-79.8261	female	Van Belleghem et al. 2018	HiSeq
	erato	Heliconius	erato	emma	GS020	SRS1618033	Peru	-6.1819	-76.247	female	Supple et al. 2013	HiSeq
	erato	Heliconius	erato	hydara	42	SRS1618103	Panama	9.153	-78.69	female	Supple et al. 2013	HiSeq	STRIWOM0042
	erato	Heliconius	erato	hydara	2581	SRS1618087	French Guiana	4.797	-52.324	female	Supple et al. 2013	HiSeq	NCS2581
	erato	Heliconius	erato	notabilis	BC_0410	SRR4032042	Ecuador	-1.399	-78.181	male	Supple et al. 2013	HiSeq
	erato	Heliconius	erato	lattivita	3	SRS1618046	Ecuador	-1.0983	-77.584	female	Supple et al. 2013	HiSeq
*	erato	Heliconius	erato	erato	2556	SRS1618084	French Guiana	4.58511	-52.2455	male	Supple et al. 2013	HiSeq	NCS2556
*	erato	Heliconius	erato	venus	3657	SRS1618051	Colombia	1.80333	-75.6553	male	Van Belleghem et al. 2018	HiSeq	M3657
*	erato	Heliconius	erato	luscombei	STRI5771	ERS5668105	Bolivia	-16.2256	-67.7432	male	Kozak et al. 2021	HiSeq
	erato	Heliconius	erato	etylus	CAM9128	ERS5551471	Ecuador	-2.31667	-78.1167	male	Kozak et al. 2021	HiSeq
	erato	Heliconius	erato	phyllis	5742	SRS1618004	Bolivia	-17.6711	-63.4574	female	Supple et al. 2013	HiSeq
	erato	Heliconius	himera		1	SRS1618038	Ecuador	-4.276111	-79.195833	male	Van Belleghem et al. 2018	HiSeq
	erato	Heliconius	himera		2	SRS1618039	Ecuador	-4.276111	-79.195833	male	Van Belleghem et al. 2018	HiSeq
*	erato	Heliconius	himera		3	SRS1618040	Ecuador	-4.276111	-79.195833	female	Van Belleghem et al. 2018	HiSeq
	erato	Heliconius	himera		6	SRS1618043	Ecuador	-4.276111	-79.195833	female	Van Belleghem et al. 2018	HiSeq
	erato	Heliconius	hermathena	hermathena	13	SRS1618035	Brazil	-2.450000	-54.700000	male	Van Belleghem et al. 2018	HiSeq
	erato	Heliconius	hermathena	hermathena	14	SRS1618036	Brazil	-2.450000	-54.700000	male	Van Belleghem et al. 2018	HiSeq
*	erato	Heliconius	hermathena	hermathena	15	SRS1618037	Brazil	-2.450000	-54.700000	male	Van Belleghem et al. 2018	HiSeq
*	erato	Heliconius	hecalesia		2312	SRS1617998	Panama	8.77413	-82.4386	male	Van Belleghem et al. 2018	HiSeq	STRIWOM2312
*	clysonymus	Heliconius	hortense		MRK	SRS1618054	El Salvador	insectary		male	Van Belleghem et al. 2018	HiSeq	MRKhort2
	clysonymus	Heliconius	clysonymus		2511	SRS1618078	Ecuador	-0.7127	-77.7407	male	Van Belleghem et al. 2018	HiSeq
*	clysonymus	Heliconius	clysonymus		2512	SRS1618079	Ecuador	-0.7127	-77.7407	male	Van Belleghem et al. 2018	HiSeq
	clysonymus	Heliconius	clysonymus		9211	ERS1061651	Ecuador	-1.39801	-78.1781	male	Kozak et al. 2021	HiSeq
	clysonymus	Heliconius	telesiphe		2541	SRS1618080	Ecuador	-0.717883	-77.6822	male	Van Belleghem et al. 2018	HiSeq
*	clysonymus	Heliconius	telesiphe		2550	SRS1618081	Ecuador	-0.7127	-77.7407	male	Van Belleghem et al. 2018	HiSeq
	clysonymus	Heliconius	telesiphe		16722	ERS1061652	Ecuador	-1.39801	-78.1781	male	Kozak et al. 2021	HiSeq
	sara	Heliconius	charithonia		CAM8830	ERS5668109	Panama	7.7638	-77.7212	male	Kozak et al. 2021	HiSeq
*	sara	Heliconius	charithonia		WOM1	SRS1618024	Puerto Rico	18.4808	-66.4334	male	Van Belleghem et al. 2018	HiSeq
	sara	Heliconius	demeter		CAM8562	ERS5668106	Peru	-6.4584	-76.2877	female	Kozak et al. 2021	GAII
*	sara	Heliconius	demeter		1933	ERS5668107	Ecuador	-1.11547	-77.7768	?	Kozak et al. 2021	HiSeq	1933
*	sara	Heliconius	eratosignis	ucayalensis	JM09_338	ERS5668108	Peru	-6.4532	-76.2885	male	Kozak et al. 2021	HiSeq
*	sara	Heliconius	ricini		5792	SRS1618011	Suriname	5.02696	-54.9937	male	Van Belleghem et al. 2018	HiSeq	STRIWOM5792
	sara	Heliconius	sara		8862	ERS240641	Panama	7.7568	-77.6841	?	Briscoe et al. 2013	GAII	H_sara1
	sara	Heliconius	sara	veraepacis	19_08_21	SRS1249565	Ecuador	?		female	Zhang et al. 2016	HiSeq	published as sar08025
*	sara	Heliconius	sara		BC_2004	SRS1618064	Suriname	5.02696	-54.9937	male	Van Belleghem et al. 2018	HiSeq
	sara	Heliconius	sapho	sapho	260	ERS240642	Colombia	5.212	-74.897	female	Briscoe et al. 2013	GAII
*	sara	Heliconius	sapho	candidus	20_08_100	SRS1249561	Ecuador	?		female	Zhang et al. 2016	HiSeq
*	sara	Heliconius	peruvianus		379	ERS5551476	Ecuador	-0.3197	-79.337	?	Kozak et al. 2021	HiSeq
*	sara	Heliconius	leucadia		MJ12_5164	ERS5551474	Peru	-5.9533	-75.8534	male	Kozak et al. 2021	HiSeq
*	sara	Heliconius	antiochus		CAM21061	ERS5551473	Suriname	4.72149	-55.2844	female	Kozak et al. 2021	HiSeq
*	sara	Heliconius	eleuchia		19080001	SRS1247734	Ecuador	unreported		male	Zhang et al. 2016	HiSeq	eleu08001
*	sara	Heliconius	congener		199125	SRS1247736	Ecuador	-4.0439	-78.9861	?	Zhang et al. 2016	HiSeq	con9125
*	sara	Heliconius	hewitsonii		02-130	SRS1247737	Costa Rica			male	Zhang et al. 2016	HiSeq
*	Eueides	Eueides	lybia		JM02_2001	ERS5668110	Peru	-5.96802	-76.219	male	Kozak et al. 2021	HiSeq
*	Eueides	Eueides	tales	michaeli	09-132	SRS4612550	Peru	?		male	Edelman et al. 2019	HiSeq
*	Eueides	Eueides	aliphera		CAM8639	ERS5551470	Peru	-6.4528	-76.2987	male	Kozak et al. 2021	HiSeq
*	Eueides	Eueides	isabella		CAM8730	ERS5551475	Peru	-6.4645	-76.3514	male	Kozak et al. 2021	HiSeq
*	Eueides	Eueides	lampeto	carbo	8750	ERS5551477	Peru	-5.6846	-77.6576	?	Kozak et al. 2021	HiSeq	CAM008750
*	Eueides	Eueides	vibilia		CAM8731	ERS5551472	Peru	-6.4645	-76.3514	male	Kozak et al. 2021	HiSeq
*	Agraulis	Agraulis	vanillae		CAM8726	ERS5551478	Peru	-6.4645	-76.3514	male	Kozak et al. 2021	HiSeq
*	Dryadula	Dryadula	phaetusa		CAM2921	ERS5668111	Panama	8.1569	-77.6929	male	Kozak et al. 2021	GAII
*	57 samples chosen as the best representatives of their species/subspecies (based on sequencing quality).
